# Supplementary material for: Effect of blood-flow restricted vs heavy-load resistance training on strength, power, and speed for healthy volunteers: a systematic review and meta-analysis
Source: PeerJ. 2025 Mar 18;13:e19110. doi: 10.7717/peerj.19110 (PMC11927561; doi:10.7717/peerj.19110)
Supplement: Supplemental Information 2 [file peerj-13-19110-s002.csv]

Maximal strength
study	year	gender	age	training status	duration	frequency	cuff pressure	cuff width	M (LL-BFR)	SD	N	M (HLR)	SD	N
Bradley	2023	1.5	2	1	1	2		1	8.20	16.10	9	6.50	13.60	11
Cattilla-Lopez	2023	1	1	3	1	2	3	1	90.00	263.00	9	9.40	149.70	9
Centner	2019	1	2	1	2	3		3	22.20	48.10	11	25.60	84.60	14
Centner	2023	1	2	1	2	3		3	49.90	42.60	14	53.10	38.10	15
Clark	2011	1.5	2	1	1	3			70.40	95.70	9	151.10	127.90	7
Cook	2018	1.5	1	1	1	3			15.00	22.70	6	30.00	40.10	6
Cook 1	2019	1.5	3	1	2	2	2	1	12.10	42.30	10	22.20	39.70	11
Cook 2	2019	1.5	3	1	2	2		1	6.10	19.40	10	8.20	21.80	11
Davids	2021	1.5	2	3	2	3		2	19.00	4.50	11	19.00	12.60	10
Early 1	2020	1.5	2	1	2	2	2	1	25.00	23.60	11	34.00	29.50	10
Early 2	2020	1.5	2	1	2	2	2	1	32.00	36.80	11	32.00	50.40	10
Early 3	2020	1.5	2	1	2	2	2	1	52.00	50.40	11	52.00	67.30	10
Guang	2021	1	2	3	1	3	3		12.50	17.60	8	13.80	13.60	8
Horiuchi 1	2023	1	2	1	1	3		2	4.00	6.30	12	9.10	6.50	12
Horiuchi 2	2023	1	2	1	1	3		2	15.00	15.50	12	18.00	13.80	12
Jeon 1	2022	2	3	1	2	3		2	7.00	24.20	9	11.00	21.20	7
Jeon 2	2022	2	3	1	2	3		2	9.90	12.70	9	8.30	9.60	7
Jones	2022	1.5	2	1	1	2			29.10	42.30	20	38.60	39.10	20
Karabulut 1	2010	1	3	1	1	3	3	1	14.90	4.30	13	21.80	5.00	13
Karabulut 2	2010	1	3	1	1	3		1	27.00	6.30	13	22.00	6.90	13
Kim 1	2009	1	2	1	1	3	2	1	22.00	19.30	10	29.20	19.20	10
Kim 2	2009	1	2	1	1	3	2	1	3.20	7.50	10	10.30	5.90	10
Kim 3	2009	1	2	1	1	3	2	1	6.90	8.10	10	17.50	7.00	10
Kriley	2014	1	2	3	1	2		3	6.00	23.60	16	13.70	37.20	15
Laurentino	2015	1	2	1	2	2	2		38.80	5.00	10	31.10	6.10	9
Letieri 1	2018	2	3	1	2	3	1		16.70	16.00	11	25.70	13.70	10
Letieri 2	2018	2	3	1	2	3			14.10	11.50	11	12.70	11.20	10
Li	2020	1	2	3	2	3		1	12.80	14.70	9	8.70	21.00	9
Luebbers	2017	1.5	1	3	1	2		1	14.30	21.20	8	6.50	21.70	9
Luebbers	2014	1	2	3	1	2	1	3	6.00	23.70	16	3.60	36.70	15
Martin-Hernandez 1	2012	1	2	1	1	2	1	3	10.40	30.20	10	14.90	34.50	11
Martin-Hernandez 2	2012	1	2	1	1	2		3	-1.60	20.60	10	-3.40	21.20	11
May 1	2022	1	2	1	1	3	3	2	6.10	3.50	8	8.00	4.00	9
May 2	2022	1	2	1	1	3		2	13.10	6.30	8	13.30	6.10	9
Mendonca	2021	1.5	2	1	1	2			8.80	78.50	15	9.30	16.90	15
Muller	2019	1	2	1	2	3		3	22.70	17.40	13	36.90	17.00	13
Ramis	2018	1	2	1	2	3		3	20.10	44.80	15	42.70	40.10	13
Reece 1	2023	1	2	1	1	3		2	15.20	33.00	7	42.40	24.10	7
Reece 2	2023	2	2	1	1	3		2	10.50	9.00	8	18.40	23.00	8
Seynnes	2022	1	2	1	2	3		3	62.50	65.10	15	71.90	82.10	14
Shao	2023	1	1	3	1	3			8.70	5.80	8	10.60	5.70	8
Silva	2015	2	3	1	2	2	1	3	4.20	7.00	5	9.60	4.40	5
Sousa	2017	1.5	2	1	1	2	2	3	15.20	22.50	10	28.00	18.80	11
Tang	2022	1	2	3	1	2	3		8.60	8.90	6	4.40	18.40	6
Thiebaud	2013	2	3	1	2	3			7.60	78.20	6	13.50	20.70	8
Vechin	2015	1.5	3	1	2	2	1	3	43.80	128.00	8	89.80	126.10	8
Wang	2022	1	2	3	2	3	3	1	18.00	40.30	6	34.10	47.20	6
Wang	2023	1	1	3	1	3		1	14.80	11.70	8	6.90	12.40	8
Xie	2023	1	2	3	1	3			2.20	18.90	12	3.50	16.40	12
Yasuda	2016	2	3	1	2	2			12.50	18.80	10	9.00	35.00	10
Zhang	2022	1	2	3	1	2			3.10	11.80	8	8.70	11.40	8
Muscle power
study	year	gender	age	training status	duration	frequency	cuff pressure	cuff width	M (LL-BFR)	SD	N	M (HLR)	SD	N
Bradley	2023	1.5	2	1	1	2		1	27.80	69.50	9	20.50	70.90	11
Cattilla-Lopez	2023	1	1	2	1	2	3	1	-0.60	2.70	9	-3.60	6.90	9
Davids 1	2021	1.5	2	2	2	3		2	31.00	189.10	11	68.00	158.00	10
Davids 2	2021	1.5	2	2	2	3		2	21.00	221.10	11	105.00	212.50	10
Jones	2022	1.5	2	1	1	2			0.50	2.20	20	0.80	2.40	20
Tang	2022	1	2	2	1	2	3		32.80	74.60	6	22.50	174.00	6
Wang	2019	1	2	2	2	3	3	1	0.50	2.40	9	1.40	2.40	9
Wang	2022	1	2	2	2	3	3	1	3.70	5.30	6	5.40	3.30	6
Xie	2023	1	2	2	1	3			38.10	52.20	12	17.40	79.70	12
Jump performance
study	year	gender	age	training status	duration	frequency	cuff pressure	cuff width	M (LL-BFR)	SD	N	M (HLR)	SD	N
Cattilla-Lopez	2023	1	1	2	1	2	3	1	2.10	4.40	9	2.00	5.10	9
Davids 1	2021	1.5	2	2	2	3			1.40	2.10	11	1.70	2.40	10
Davids 2	2021	1.5	2	2	2	3			-0.10	2.60	11	2.30	2.60	10
Guang	2021	1	2	2	1	3	3		4.20	2.30	8	4.10	2.70	8
Kriley	2014	1	2	2	1	2		3	1.50	7.50	16	3.10	12.70	15
Shao 1	2023	1	1	2	1	3			8.70	5.80	8	6.40	4.10	8
Shao 2	2023	1	1	2	1	3			8.50	7.90	8	6.00	4.50	8
Wang 1	2019	1	2	2	2	3	3	1	3.00	5.10	9	4.80	9.00	9
Wang 1	2022	1	2	2	2	3	3	1	0.80	8.00	6	3.10	12.30	6
Wang 2	2019	1	2	2	2	3	3	1	6.10	5.30	9	7.80	6.80	9
Wang 2	2022	1	2	2	2	3	3	1	1.40	6.30	6	2.50	3.30	6
Wang 3	2022	1	2	2	2	3	3	1	0.60	6.10	6	2.10	3.70	6
Xie 1	2023	1	2	2	1	3			0.18	0.22	12	0.10	0.19	12
Xie 2	2023	1	2	2	1	3			3.40	5.50	12	2.00	5.40	12
Yang 1	2022	1.5	1	2	2	2		1	5.40	6.90	7	4.10	4.40	8
Yang 2	2022	1.5	1	2	2	2		1	5.50	7.30	7	5.70	4.10	8
Yang 3	2022	1.5	1	2	2	2		1	2.80	3.60	7	5.20	5.60	8
Zhang	2022	1	2	2	1	2	1		0.80	3.50	8	2.60	4.00	8
Speed
study	year	gender	age	training status	duration	frequency	cuff pressure	cuff width	M (LL-BFR)	SD	N	M (HLR)	SD	N
Cattilla-Lopez	2023	1	1	2	1	2	3	1	-0.10	0.20	9	-0.20	0.20	9
Guang	2021	1	2	2	1	3	3		-0.12	0.06	8	-0.08	0.07	8
Li	2020	1	2	2	2	3		1	-0.18	0.17	9	-0.11	0.18	9
Shao	2023	1	1	2	1	3			-0.10	0.19	8	-0.09	0.13	8
Wang	2019	1	2	2	2	3	3	1	-0.15	0.19	9	-0.14	0.18	9
Xie	2023	1	2	2	1	3			-0.39	0.25	12	-0.15	0.21	12
